# Supplementary material for: Exogenous Hormones and Their Clinical Implications for the Development and Growth of Meningioma Tumours
Source: J Clin Med. 2026 Jul 15;15(14):5560. doi: 10.3390/jcm15145560 (PMC13412802; doi:10.3390/jcm15145560)
Supplement: Supplementary file 1 [file jcm-15-05560-s001.zip]

Archive with 2 entries (2 files):
- S1 Meningiomas and exogenous hormones.xlsx
- S2 Newcastle Ottawa Scale assessment.xlsx
