# Supplementary material for: Exogenous Hormones and Their Clinical Implications for the Development and Growth of Meningioma Tumours
Source: J Clin Med. 2026 Jul 15;15(14):5560. doi: 10.3390/jcm15145560 (PMC13412802; doi:10.3390/jcm15145560)
Supplement: Supplementary file 1 [file jcm-15-05560-s001.zip › S1 Meningiomas and exogenous hormones.xlsx]

## Sheet: High dose progestins
Title	First Author	Year	Population (age)	Population (sex)	Country	Study design	Numbers	Type of high dose progestin studied, route, dose and duration	Reported association between high risk progestagen and meningioma	Meningioma classification- incidental/operated/subgroup/grade/location	Comment on ER/PR status	Comment on multiple meningiomas	Comment on tumour molecular genetics
Prolonged use of nomegestrol acetate and risk of intracranial meningioma: a population-based cohort study.	Nguyen	2024	Patients between 10 and 70 years	Female	France	Observational cohort using SNDS data. Women had at least one dispensing of NOMAC (nomegestrol acetate) between 2007 and 2017. Exposure was defined as a cumulative dose of >150mg within 6 months of the first dispensing. Control group had less or equal to 150mg.	535,115 in the exposed group and 525,664 in the control group		Incidence of meningioma was 19.3 per 100,000 person years in the exposed group and 7.0 per 100,000 person years in the control group. If treatment was discontinued for at least one year the risk of meningioma was the same as the control group. There was a strong dose-effect relationship- higher the cumulative dose of NOMAC the higher the risk of meningioma.	Anterior skull base and middle skull base meningiomas were more frequent in the exposed group than the control group (anterior skull base 29.2% vs 17.5%, middle skull base 32.9% vs 23.6%).	x	x	x
Prolonged use of chlormadinone acetate and risk of intracranial meningioma: A population-based cohort study	Roland	2025 (a)	10-70 years	Female	France	Observational cohort study. Exposure was defined as a cumulative dose of >360mg CMA during first 6 months and control group had cumulative dose of less than or equal to 360mg. Outcome was surgery or radiotherapy for intracranial meningioma.	469,976 in exposed group; 358,523 in control group		Crude relative risk of meningioma in the exposed group relative to the control group was 2.7; 95% CI 2.1-3.5. A strong dose-response relationship between CMA exposure and meningioma was described- aRR of 6.9 (95% CI 5.1-9.2) in the group exposed to >8.64g.	CMA exposure was associated with anterior or middle skull base location (aRR 3.6 95% CI 2.0-6.2) and 4.5 (95% CI 2.6-7.8) for anterior and middle respectively.	x	x	x
Cyproterone acetate and risk of meningioma: a nationwide cohort study.	Mikkelsen	2022	Patients over 15 years and born between 1930 and 2000	All (male/female/transgender)	Denmark	Prospective register based cohort study.	5730635 patients included in the cohort. 1982 (0.035%) were treated with CPA at some time during follow-up. Among users of CPA, 1726 (87%) were assigned male sex at birth and 1037 (52.3%) had prostate disease. Indications were (1) prostate disease (2) feminising hormone therapy and (3) other or unknown.		Individuals with cumulative exposure to 0.1-10g of CPA experienced 6 meningiomas, incidence rate 78.9 per 100,000 person-years, adjusted hazard ratio 7.0 (95% CI 3.1-15.6). Cumulative exposure to >10g CPA resulted in 10 meningiomas, incidence rate 187.5, adjusted hazard ratio 19.2 (95% CI 10.3-35.8). 16 patients on CPA experienced meningioma.	Any meningioma diagnosis	x	x	x
Use of high dose cyproterone acetate and risk of intracranial meningioma in women: cohort study	Weill	2021	Under 7 years and over 70 years were excluded. Mean age was 29.4 years. More than 40% of the cohort were under 25 years.	Women and girls.	France	Cohort study. Compared the incidence of treated meningioma in girls and women who used high dose CPA with those who discontinued it early and were only slightly exposed.	253,777 participants in the overall study cohort, 139,222 (54.9%) in the exposed group and 114,555 (45.1%) in the control group		Relative risk of meningioma requiring intervention associated with CPA was 5.2 (95% CI 3.2-8.6). There was a dose-effect relation with higher risk associated with a higher cumulative dose.	The 2 most common locations of meningioma amongst CPA users were anterior skull base (n=190) and middle skull base (n=130)- authors describe an almost 47 fold excess risk of anterior skull base meningioma with use of CPA.	x	x	x
Meningiomas and cyproterone acetate: a retrospective, monocentric cohort of 388 patients treated by surgery or radiotherapy for intracranial meningioma.	Samarut	2021	Mean age at diagnosis 60.7 years (17-96)	All (male, female, transgender)	France	Cohort study looking at all patients diagnosed with meningioma between 2014 and 2017 excluding those with history of exposure to ionizing radiation or NF2. Compared tumour characteristics between CPA exposed/no hormonal exposure and other hormone exposure groups.	388 patients were included, 277 treated by surgery and 111 by radiotherapy.		Compared with the group without hormonal exposure, the CPA-exposed group had significantly an earlier onset of meningiomas at 48.9 vs. 61.9 years (p = 0.0005).	No significant difference in tumour grade between groups (CPA exposed/no hormonal exposure/other hormone exposure)	100% of CPA associated tumours were PR positive. 87.2% of tumours unexposed to exogenous hormones were PR positive. 83.3% of tumours exposed to other hormones were PR positive (no significant difference between groups)	Compared with patients exposed to other hormones or no hormones, CPA exposed patients were significantly more likely to have multiple meningiomas	x
Cyproterone acetate and meningioma: a nationwide-wide population based study.	Champeaux-Depond	2021	Median age at surgery for CPA group 47 years (IQR 42-54); median age at surgery for non-CPA population 61 years (IQR 51-70)	Female	France	Case control study.	1101 cases (meningiomas in CPA users/past users), 16 158 controls (meningiomas in non-CPA users)		Median age at surgery was significantly lower in patients who were treated by CPA (47 years compared to 61 years). Median time between CPA start and surgery was 5.5 years.	Included operated meningiomas only. Found skull base predominance of CPA-associated meningioma to be highly significant (p < 0.001); middle skull base was the most common with anterior skull base also more comon compared to non-CPA population. Tumour grading was not modified by CPA treatment (p = 0.603).	x	Increased CPA dose raised the risk of having multiple meningioma surgeries (p < 0.001) and multiple meningioma locations (p < 0.001). (CPA dose of 40g or more significantly increased the risk of having multiple meningiomas or multiple meningioma surgeries.)	x
Risk of meningioma among users of high doses of cyproterone acetate as compared with the general population: evidence from a population-based cohort study	Gil	2011		Male and female	Spain	Retrospective cohort study .using longitudinal population based database kept by the Spanish Agency for Medicine and Medical Devices. Individuals aged less than 100y enrolled with a GP for at least 1 year were included. Any patients who had a recorded meningioma diagnosis prior to the start date were excluded. Meningioma incidence rates compared in patients exposed to high dose CPA with those not…	2474 users of high dose CPA amongst whom there were 4 cases of meningioma.		Among 2474 users of high dose cyproterone (6663 person-years) four meningioma cases were identified, resulting in an incidence rate (IR) of 60.0 (95% CI 16.4, 153.7) per 100,000 person-years, which was significantly higher than that observed among the non-users (IR 6.6; 95% CI 6.0, 7.3) and among women users of low dose cyproterone (IR 0.0, 95% CI upper limit 5.5). After adjusting for age and gen…	Recorded diagnosis of meningioma	x	x	x
Risk of intracranial meningioma with three potent progestogens: A population-based case-control study.	Hoisnard	2022	median age of cases 58 years	Male and female (75% women)	France	Nationwide population based case control study. Data extracted from French National Health Data System (SNDS). Cases underwent surgery for intracranial meningioma between 2009 and 2018. Matched to 5 control subjects for sex, year of birth and area of residence.	25,216 cases and 126,080 controls		Progestagen exposure compared between cases and controls. Progestagen exposure in 9.9% of cases and 1.9% of controls with odds ratio of 6.7 (95% CI 6.3-7.1). OR was 1.2 for short term use and 9.5 for prolonged use. Strong association was found for prolonged use of CPA (OR 22.7, 95% CI 19.5-26.4). Risk decreased from CPA to NOMAC to CMA	Progestagen exposure increased risk of anterior (OR = 35.7, 26.5-48.2) and middle (OR 23.9, 17.8-32.2) skull base meningiomas (data for CPA). Optochiasmatic area and spheno-orbital angle were particularly high risk.	x	x	NF2 was associated with increased risk of meningioma (OR 19.5, 95% CI 13.1-29.1)
The occurrence of benign brain tumours in transgender individuals during cross-sex hormone treatment	Nota	2018	Median age 31 (IQR 18-31) at start of treatment.	Trans women	Netherlands	Cohort study. Looked at trans women who had been exposed to cross sex hormones including CPA, spironolactone, ethinylestradiol, conjugated oestrogens, oestradiol implants, oestradiol injections.	2555 transwomen		Transwomen showed significantly more cases of meningiomas than expected based on incident rate of French male and female population. At the time of diagnosis most patients were still using CPA. All had been taking CPA.	Anatomical location of meningiomas was documented in the paper	x	x	x

## Sheet: dmpa and other progestins
Title	First author	Year	Population (age)	Population (sex)	Country	Study design	Numbers	Type of progesterone related hormone studied, route, dose and duration	Reported association between meningioma and use of hormonal contraception	Meningioma classification- incidental/operated/subgroup/grade/location	Comment on ER/PR status	Comment on multiple meningiomas	Comment on tumour molecular genetics
Risk of intracranial meningioma requiring surgical intervention among recent hormonal contraceptives users‡	Chen	2026	15-42	Female	US	Case-control	1,218 surgically treated meningiomas	Combined oral contraceptives, protesterone only pill, progesteron only intrauterine devices, intramuscular/subcutaneous progestin.	Intramuscular or subcutaneous progestin use was associated with an increased relative risk of surgically treated meningioma compared with combined oral contraceptive use (RR = 3.12, 95% CI 2.17-4.49).	x	x	x	x
A Matched Case-Control Study Examining the Association Between Exposure to Depot Medroxyprogesterone Acetate and Cerebral Meningioma Using an Active Comparator	Griffin	2025	>18	Female	US	Case-control	241 cases	Depot medroxyprogesterone	Exposure to dMPA within 1 year of the case date was linked with increased association of menignioma (OR 3.27, 95% CI 1.19-9.89), compared to an active comparator. OR 6.71 95% CI 2.69-18.09 compared to a non-active comparator.	x	x	x	x
Depot medroxyprogesterone acetate and risk of meningioma in the US	Xiao	2025	mean age of 33.4 for patients who met inclusion criteria. Mean age in depot group was 26.2.	Female	US	Cohort study	10 425 438 patients that met inclusion criteria. 88 667 in the depot medroxyprgesterone group.	Depot and oral medroxyprogesterone, also included combined oral contraceptive, copper intrauterine device, levonorgestrel intrauterine device, progesterone only pill, subdermal implant	Use of depot medroxyprogesterone had a relative risk of 2.43 (95% CI 1.77-3.33) for meningioma compared with controls. Use of oral medroxyprogesterone vs control also had a statistically significant risk of meningioma diagnosis (RR 1.18; 95% CI 1.10-1.27). Increased RR of meningioma with increasing duration of dMPA exposure (for 4-6 years RR, 3.0; 95% CI 1.47-6.13), for > 6 years RR 3.90; 95% CI …	Any diagnosis of meningioma defined by ICD-10 code CM:D32 regardless of whether patients were managed with surgery, radiation or observation	x	x	x
Hormonal contraceptives and the risk of meningioma: a Swedish register-based case-control study.	Tettamanti	2025	20-60 years	Female	Sweden	Case-control study.	1055 cases and 21,100 controls	Categories included prgogestin only contraceptive, depot medroxyprogesterone, progestins excluding medroxyprogesterone, estrogens and progestogens, estrogen and levonorgestrel, subdermal implants, intrauterine devices and vaginal rings	An increased odds ratio (OR) of meningioma was found among women who were prescribed any hormonal contraceptives at least 1 year before the index date (OR 1.76, 95% CI 1.43-2.03). A five fold increased risk of meningioma was found in women prescribed contraceptives containing medroxyprogesterone (OR = 5.49, 95% CI 4.51-6.67). For progestin only contraceptives that did not contain any medroxyproge…	Diagnosis of meningioma identified through National Patient Register or Swedish Cancer Register	x	x	x
The Association Between Medroxyprogesterone Acetate Exposure and Cerebral Meningioma Among a Medicaid Population	Reynolds	2025	18-55 years	Female	US	Case-control study	469 cases and 4690 controls.	Subjects were categorised as having no exposure, having exposure to an active comparator (levonorgestrel or norethindrone), or exposure to oral MPA/ depot MPA. Exposure duration was classified as no exposure, short-term (exposure for only 1 year),or long-term (exposure for one year followed by at least one dispensation the following year). Determined separately for MPA and dMPA.	Oral exposure to MPA occurred for 3.0% of cases and 2.9% of controls. No association between oral MPA exposure and cerebral meningioma development. Exposure to depot MPA occurred among 6.2% of cases and 3.9% of controls; once adjusted cases were nearly twice as likely to have dMPA exposure than controls (OR 1.81, 95% CI 1.14-2.89) but association only present for prolonged term exposures	ICD-9 OR ICD-10 diagnosis code for a cerebral meningioma that was benign (225.2, d32.0), malignant (192.1, C70.0) or of an unknown histological behaviour (d42.0).	x	x	x
Use of medroxyprogesterone acetate and risk of meningiomas: a comparative safety study.	Frey	2025	Average age for cases and controls was 40.8 +/- 9.8 years	Female	US	Case-control	212 cases and 848 controls	Looked at (depot) medroxyprogesterone vs oral ethinylestradiol-levonorgesterl (EE-LNG) users. for greater than 1 year, and greater than 2, 3 or 4 years of use.	Adjusted odds ratio of meningioma for greater than one year of use was 3.55 (95% ICI: 1.85-6.55) for MPA use compared with EE-LNG.	Diagnosed meningiomas identified via a health plan claims database.	x	x	x
Use of progestogens and the risk of intracranial meningioma: National case-control study	Roland	2024	Mean age 57.6 years	Female	France	Case-control	18, 061 cases and 90, 305 controls	Progestogens studied were: progesterone, hydroxyprogesterone, dydrogesterone, medrogestone, medroxyprogesterone acetate, promegestrone, dienogest, and intrauterine levonorgestrel. Oral, percutaneous, intravaginal and intramuscular preparation noted.	Excess risk of meningioma was associated with use of medrogestone (OR 3.49 95% CI 2.38-5.10), medroxyprogesterone acetate (injectable OR 5.55 95% CI 2.27-13.56), and promegestrone (OR 2.39 (1.85-3.09). No excess risk associated with hormonal intrauterine systems containing 52mg or 13.5mg levonorgestrel. No excess risk of meningioma was identified with oral or intravaginal progesterone exposure (O…	Intracranial meningiomas treated surgically. Anatomical site noted (skull base (anterior/middle/posterior), convexity, falx, tentorium. WHO grade noted.	x	x	x
Oral contraceptives with progestogens desogestrel or levonorgestrel and risk of intracranial meningioma: national case-control study.	Roland	2025 (b)	mean age of women included- 59.7 years (standard deviation 12.9 years)	Female.	France	Nested case-control study	92,301 women; 8391 cases and 83,910 controls. Cases underwent surgery for intracranial meningioma in 2020-2023. Controls without intracranial meningioma were matched for birth year and area of residence.	Drugs of interest were: desogetrel 75ug, levonorgestrel 30ug, and levonorgestrel 50ug, 100ug and 150 ug). Drug use was separately classified as use of either progestagen of interest or any progestagen associated with increased risk of meningioma (cyproterone acetate, nomesetrol acetate, medroxyprogesterone acetate, chlormadinone acetate, medrogestone and promegestone). Short term use: one or more…	Increased risk of meningioma associated with use of 75ug desogestrel for more than 5 continuous years; the odds ratio for risk of intracranial meningioma for desogestrel 75ug short term use was 1.02 (95%CI 0.77-1.34); for prolonged use was 1.32 (1.14 to 1.53) and for 7 years or more (2.09 (1.51-2.90). CPA data not included in main analysis but numbers needed to harm analysis presented; 67 287 wom…	Excess risk was greater in women with meningiomas located in the middle (1.90 (1.47 to 2.46) or anterior (1.50 (1.17 to 1.93) part of the skull base.	x	Meningiomas associated with desogestrel use were seen to preferentially occur in multiple locations.	x

## Sheet: menopausal hormone therapy
Title	First author	Year	Population (age)	Population (sex)	Country	Study design	Numbers	Type of MHT/HRT studied, route, dose and duration	Reported association between meningioma and use of HRT	Meningioma classification- incidental/operated/subgroup/grade/location	Comment on ER/PR status	Comment on multiple meningiomas	Comment on tumour molecular genetics
Menopausal hormone therapy and central nervous system tumors: Danish nested case-control study	Pourhadi	2023	60 (56-66)	Female	Denmark	Case-control study	1595 meningioma cases with 10 matched controls for every case (15, 950)	Oestrogen-progesterone preparations were main exposure of interest. Oestrogen only, progestagen only, vaginal oestrogen only and oestrogen only + progestagen only were also captured.	Compared with never use, ever use of oestrogen-progestin (HR 1.21; 95% CI 1.06-1.37) and continuous use of oestrogen-progestin (HR 1.34; (95% CI 1.08-1.66) but not cyclical use were associated with increase risk of meningioma.	X	X	X	X
Hormonal exposures and the risk of intracranial meningioma in women: a population-based case-control study	Custer	2006	Post menopausal women	Female	US	Population based matched case-control study.	63 cases and 114 controls	Did not specify	Meningioma weakly associated with HRT use and not associated with past HRT use	Surgical meningiomas i.e. operated and histologically confirmed.	44% tumours had >75% cells expressing PR. Only 1% tumours had >75% cells expressing ER. No association between HRT and PR receptor status.	x	x
Estrogen hormone replacement therapy in incidental intracranial meningioma: a growth-rate analysis	Dresser	2020	Mean age 62 years	Female	US	Single-centre retrospective case-control study	40 cases, 80 controls	Classified as estrogen based HRT (e-HRT) via oral/transdermal/subcutaneous route; or vaginal oestrogen only; classified as oestradiol, conjugated oestrogens or multiple other; and specified whether it had been given for at least 1 year before diagnosis and at least 1 year after diagnosis	The average 2D tumor diameter was 35% lower in the e-HRT group (p = 0.02), with an absolute growth-rate of half of the no-HRT group (p = 0.02). Radiographic and clinical progression-free survival were 1.2 years and 3.3 years longer in the e-HRT group, respectively	Incidental meningiomas (i.e. asymptomatic)	x	x	x
Hormone replacement therapy increases the risk of cranial meningioma	Andersen	2013	All female aged 55-84 years with first time diagnosis of meningioma during 2000-2009	Female	Denmark	Case-control study	924 cases and 6122 controls	oestrogen only, combined oestrogen-progestagen cyclic/continuous, progestagen only or mixed. Route tablets/vaginal/transdermal/injections or mixed.	Ever use of HRT was associated with an increased risk of meningioma (OR, 1.3; 95%CI, 1.1-1.5) compared with non-use (0-1 prescriptions). Strongest association for use of oestrogen only through multiple routes of administration (OR 1.5; 95% CI 1-2.3) or exclusive use of continuous oestrogen-progestagen tablets (OR 1.5; 95% CI 1-2.2). Longer duration of use also increased risk of meningioma. Risk o…	Diagnosed meningiomas including those without histological confirmation	x	x	x
Hormone replacement therapy and incidence of central nervous system tumours in the Million Women Study.	Benson	2008	Women between 50 and 65 years of age	Female	UK	Cohort study	1, 147, 894 women	Current/past/never users of HRT. Preparation: oestrogen only, oestrogen-progestagen and other/unknown. Total duration of use < 5 years or ≥5 years. Oral/transdermal for oestrogen users and type of regimen for oestrogen-progestagen users (contiunous or sequential).	Compared to never users of HRT, ever users had an increased risk of meningioma (RR 1.32, 95% CI: 1.05-1.66, p = 0.02). Higher risk of meningioma with oestrogen only preparations (RR 1.44 (1.03-2.02) vs oestrogen-progestagen preparations (RR 1.1 (0.77-1.56).	Diagnosed meningiomas, likely to include incidental and operated. No further information on grade.	x	x	x
Exogenous sex hormone use and risk of meningioma: a population-based case-control study in Finland	Korhonen	2010	Women aged 20-69 years with a meningioma diagnosis- all women diagnosed with a meningioma during the study period were considered for eligibility	Female	Finland	Population-based case-control study	264 cases and 505 controls	Duration: never/ever/1-24 months/25-60 months/61-120 months/ >120 months. No breakdown of type used.	No associatIon between HRT/MHT and risk of meningioma (OR 0.90; CI: 0.63-1.27). No trend with duration of HRT use.	Surgical (operated) meningiomas	No association between ER/PR status and HRT use.	x	x
Sex steroid hormone exposures and risk for meningioma	Jhawar	2003	Female registered nurses from 11 US states, between 30 and 55 years of age, who were enrolled in the Nurses' Health Study cohort. Women completed health quesionnaires between 1976 and 1996.	Female	US	Cohort study.	121,700 women	Duration: never/past/current/premenopausal. Type: oestrogen or oestrogen+progestagen combined.	RR for premenopausal women taking hormone therapy was 2.48 (95% confidence interval 1.29-4.77) and RR for post menopausal women receiving hormone therapy was 1.86 (95% CI 1.07-3.24).	Diagnosed meningiomas. No description of grade/recurrence	x	x	x
Body mass index, comorbidities, and hormonal factors in relation to meningioma in an ethnically diverse population: the Multiethnic Cohort	Muskens	2019	Included participants from the 5 major ethnic groups in the US: African Americans, Native Hawaiins, Japanese Americans, Latinos and whites in a Multiethnic Cohort (MEC).	Male and female.	US	Case-control study.	679 cases and 6788 controls	Oestrogen only, combined oestrogen-progresterone and looked at duration of use.	Longer duration of oestrogen hormonal therapy was associated with meningioma risk (per 5 years, OR 1.26; 95% ci 1.01-1.15). (but not significant among those who had a surgical menopause). No significant association with progesterone only or oestrogen+progesterone over 5 years.	No description of different grades/recurrence	x	x	x
Association of hormone replacement therapy with increased risk of meningioma in women: A hospital-based multicenter study with propensity score matching	Shu	2019	50 years and above at time of initial diagnosis.	Female	China	Case-control study. Cases were 50 years and above at the time of their diagnosis with meningioma. Controls were identified as patients attending one of the three study hospitals for a medical problem at the time that the case was diagnosed (index date) and were selected using propensity matching	629 cases and 1258 controls	Included estrogens, progestogens and combination; and included categories "ever use', "<12 months", "12-36 months", ">/= 36 months"	Increased risk of meningioma with HRT use (odds ratio, 1.2; 95% confidence interval, 1.0-1.4). Dose dependent effect with a stronger association in women with multiple HRT dispenses and longer term exposure (OR, 1.3; 95% CI, 1.1-1.6). There was also a higher risk associated with combined oestrogen and progesterone HRT or progesterone HRT than with oestrogen based HRT alone.	Diagnosis of primary meningioma using ICD codes	x	x	x
Exogenous hormone use, reproductive factors, and risk of intracranial meningioma in females	Claus	2013	Mean age was 57.2 years for patients and 57.4 for controls.	Female	US	Case-control study	1127 female cases and 1092 female controls	Use of oral contraceptive, no further detail on preparation type	Significant risk of meningioma in current OC users (OR 1.8, 95% CI 1.1-2.9) but significant risk not seen comparing ever use with never use of OC.	Surgical meningiomas i.e. operated and histologically confirmed.	X	X	X
Risk of brain tumors associated with exposure to exogenous female sex hormones.	Wigertz	2006	20- 69 years	Female	Sweden	Case control study.	178 meningioma cases, 115 glioma cases and 323 controls were identified.	No clear data on names of hormone replacement used.	Risk of meningioma in patients who had ever used menopausal hormone replacement therapy was 1.7 (95% CI: 1.0, 2.8); risk estimate for use of 10 or more years’ duration was 1.9 (95% CI: 1.0, 3.8).	Diagnosis of meningioma, 85% histologically confirmed	x	x	x
Reproductive factors and exogenous hormone use in relation to risk of glioma and meningioma in a large European cohort study	Michaud	2011	Average age at recruitment was 50.4 years	Female	9 European countries, including Denmark, Italy, The Netherlands, Norway, Spain, Sweden, UK, Germany and Greece	Cohort study	150 women with meningiomas had been exposed to HRT	Ever use/current/past use	Current use of HRT was associated with a higher meningioma risk compared with never use (HR 1.79, 95% CI= 1.19-2.71)	X	X	X	X

## Sheet: oral contraceptives
Title	First author	Year	Population (age)	Population (sex)	Country	Study design	Numbers	Type of hormonal contraception studied, dose and duration	Reported association between meningioma and use of hormonal contraception	Meningioma classification- incidental/operated/subgroup/grade/location	Comment on ER/PR status	Comment on multiple meningiomas	Comment on tumour molecular genetics
Risk of intracranial meningioma requiring surgical intervention among recent hormonal contraceptives users‡	Chen	2026	15-42	Female	US	Case-control	1,218 surgically treated meningiomas	Combined oral contraceptives, protesterone only pill, progesteron only intrauterine devices, intramuscular/subcutaneous progestin.	users of combined oral contraceptives had a modestly increased STIM risk compared to non-users (RR = 1.21, 95% CI 1.04-1.42)	Surgical (operated) meningiomas.	x	x	x
Incidence of meningioma in women with a history of combined oral contraceptive pill use and polycystic ovary syndrome	Edwards	2026	15 to 30	Female	US and Lebanon	Cohort study	47, 262, 625	Combined oral contraceptive	No positive association with oral contraceptive use and meningioma; data shows lower risk of meningioma in patients with history of OCP use: RR 0.60 (95% CI: 0.58-0.62, p< 0.001).	No further classification provided	x	x	x
Lifestyle factors and primary glioma and meningioma tumours in the Million Women Study cohort.	Benson	2008	50 to 65	Female	UK	Cohort study	1, 249, 670	Oral contraceptive classified as ever use vs never use and number of usage years (none, <5 years, >= 5 years)	Oral contraceptive use was not associated with incidence of meningioma	No further classification provided	x	x	x
Exogenous sex hormone use and risk of meningioma: a population-based case-control study in Finland	Korhonen	2010	20-69 years	Female	Finland	Case-control	264 cases and 505 controls	Oral contraceptives and other hormonal contraception but no detailed information about types available in the main paper.	For oral contraceptives the odds ratio of meningioma was 1.33 (95% CI 0.94-1.89). Highest risk was amongst women who had used oral contraceptives for 1-4 years (OR 2.05, CI 1.30-3.22). Other categories of long-term hormonal contraception (subdermal implants, hormonal IUD, depot injections), were also associated with increased risk of meningioma but wide confidence intervals (OR 1.42, CI 0.95-2.11…	Surgical (operated) meningiomas.	Non-significant positive association between PR receptor expression and use of oral contraceptives.	x	x
Sex steroid hormone exposures and risk for meningioma	Jhawar	2003	30- 55 years at study enrollment. Mean age at diagnosis of meningioma was 54.2 +/- 8.	Female	US	Cohort study	121, 700 women	Oestrogen based or combined oestrogen+ progestin based.	No association was found for past or current use of contraceptives	Diagnosed meningiomas (no mention of grade/recurrence)	x	x	x
Hormonal exposures and the risk of intracranial meningioma in women: a population-based case-control study	Custer	2006	>18 years	Female	US	Case-control	143 cases and 286 controls	Use of oral contraceptive, no further detail on preparation type	No significant association between oral contraceptive use and meningioma (wide confidence intervals). OR for current oral contraception use was 2.5, 95% CI 0.5-12.6.		44% tumours had >75% cells expressing PR. Only 1% tumours had >75% cells expressing ER. Strong association between oral contraceptive use and risk of a tumour expressing low PR compared to controls	x	x
Body mass index, comorbidities, and hormonal factors in relation to meningioma in an ethnically diverse population: the Multiethnic Cohort	Muskens	2019	Mean age of cohort entry 62.4 years	Included male and female patients in the study cohort.	US	Cohort study	679 patients and 6788 controls	Oral contraceptive classified as ever use vs never use and number of usage years (none, <5 years, >= 5 years)	Ever use of oral contraception correlated with meningioma (OR 1.24 (1.01-1.51)	No description of different grades/recurrence	x	x	x
Exogenous hormone use, reproductive factors, and risk of intracranial meningioma in females	Claus	2013	Mean age was 57.2 years for patients and 57.4 for controls.	Female	US	Case-control study	1127 female cases and 1092 female controls	Use of oral contraceptive, no further detail on preparation type	Significant risk of meningioma in current OC users (OR 1.8, 95% CI 1.1-2.9) but significant risk not seen comparing ever use with never use of OC.	Surgical meningiomas i.e. operated and histologically confirmed.	x	x	x
Reproductive factors and risk of primary brain tumors in women	Anic	2014	Median age at diagnosis for meningioma cases was 53. Median age of controls at enrolment was 55.	Female	US	Case-control study	247 meningioma cases and 695 controls.	Women were asked if they had used oral contraceptives for at least 6 months, what the total duration was and whether they still used OCP. In the analysis, OCP use was classified as 0-<1 year, 1-9 years or >=10 years.	No relationship between meningioma incidence and OCP use	Meningioma diagnosis	x	x	x
Reproductive and hormonal factors and risk of brain tumors in adult females	Hatch	2005		Female	US	Case-control study	151 cases and 436 controls	Use of oral contraceptive, no further detail on preparation type	Little evidence of an association between oral contraceptives and meningioma
Risk of brain tumors associated with exposure to exogenous female sex hormones.	Wigertz	2006	20- 69 years	Female	Sweden	Case control study.	178 meningioma cases, 115 glioma cases and 323 controls were identified.	No clear data on names of contraceptives used.	No clear association between use of oral contraceptives and meningioma risk. Tendency towards increased risk of meningioma in women who used long-acting hormonal contraceptives (subdermal implants, injections or hormonal IUDs), OR for at least 10 years of use was 2.7 (95% CI 0.9-7.5).	Diagnosis of meningioma, 85% histologically confirmed	x	x	x
Progesterone-only contraception is associated with a shorter progression-free survival in premenopausal women with WHO Grade I meningioma	Harland	2018		Female	US	Case-control study	21 cases. 46 controls	Progesterone only (cases) and oestrogen only or oestrogen/progesterone combination (controls).	Greater recurrence rate in those taking progesterone based contraception (33% vs 19%) and reduced time to recurrence in patients taking progresterone based contraception.	Surgical (operated) meningiomas.Included Simpson grade, tumour location.	x	x	x
Reproductive factors and exogenous hormone use in relation to risk of glioma and meningioma in a large European cohort study	Michaud	2011	Average age at recruitment was 50.4 years	Female	9 European countries, including Denmark, Italy, The Netherlands, Norway, Spain, Sweden, UK, Germany and Greece	Cohort study	194 cases of meningioma for analysis on contraceptive use.	Ever use/age of starting and stopping oral contraceptives	Current users of oral contraceptives had higher risk of meningioma than never users (HR 3.61, 95% CI 1.75-7.46)	X	X	X	X
