# Supplementary material for: Exogenous Hormones and Their Clinical Implications for the Development and Growth of Meningioma Tumours
Source: J Clin Med. 2026 Jul 15;15(14):5560. doi: 10.3390/jcm15145560 (PMC13412802; doi:10.3390/jcm15145560)
Supplement: Supplementary file 1 [file jcm-15-05560-s001.zip › S2 Newcastle Ottawa Scale assessment.xlsx]

## Sheet: final publication
Year	Title	First Author	Study type	Selection (0-4)	Comparability (0-2)	Outcomes (0-3)	Total	Selection (0-4)	Comparability (0-2)	Exposure (0-3)	Total
2026	Risk of intracranial meningioma requiring surgical intervention among recent hormonal contraceptives users‡	Chen	Case-control					****	*	**	7
2026	Hormonal contraceptives and the risk of meningioma: A Swedish register-based case-control study	Tettamanti	Case-control					****	*	***	8
2026	Incidence of meningioma in women with a history of combined oral contraceptive pill use and polycystic ovary syndrome	Edwards	Cohort	***	*	**	6
2025	The association between medroxyprogesterone acetate exposure and cerebral meningioma among a Medicaid population	Reynolds	Case-control					****	*	**	7
2025	Use of medroxyprogesterone acetate and risk of meningiomas: a comparative safety study	Frey	Case-control					****	**	***	9
2025	Oral contraceptives with progestogens desogestrel or levonorgestrel and risk of intracranial meningioma: National case-control study	Roland	Case-control					****	**	**	8
2025	Depot Medroxyprogesterone Acetate and Risk of Meningioma in the US	Xiao	Cohort	****	**	*	7
2025	Prolonged use of chlormadinone acetate and risk of intracranial meningioma: A population-based cohort study	Roland	Cohort	***	**	**	7
2025	A Matched Case-Control Study Examining the Association Between Exposure to Depot Medroxyprogesterone Acetate and Cerebral Meningioma Using an Active Comparator	Griffin	Case-control					***	**	**	6
2024	Use of progestogens and the risk of intracranial meningioma: National case-control study	Roland	Case-control					****	**	**	8
2024	Prolonged use of nomegestrol acetate and risk of intracranial meningioma: A population-based cohort study	Nguyen	Cohort	****	**	**	8
2023	Menopausal hormone therapy and central nervous system tumors: Danish nested case-control study	Pourhadi	Case-control					****	**	**	8
2022	Cyproterone acetate and risk of meningioma: A nationwide cohort study	Mikkelsen	Cohort	***	**	**	7
2022	Risk of intracranial meningioma with three potent progestogens: A population-based case-control study	Hoisnard	Case-control					****	**	**	8
2021	Cyproterone acetate and meningioma: a nationwide-wide population based study	Champeaux-Depond	Cohort	***	*	*	5
2021	Meningiomas and cyproterone acetate: a retrospective, monocentric cohort of 388 patients treated by surgery or radiotherapy for intracranial meningioma	Samarut	Cohort	***	*	*	5
2021	Use of high dose cyproterone acetate and risk of intracranial meningioma in women: Cohort study	Weill	Cohort	****	**	***	9
2020	Estrogen hormone replacement therapy in incidental intracranial meningioma: a growth-rate analysis	Dresser	Case-control					****	*	**	7
2019	Association of hormone replacement therapy with increased risk of meningioma in women: A hospital-based multicenter study with propensity score matching	Shu	Case-control					***	**	**	7
2019	Body mass index, comorbidities, and hormonal factors in relation to meningioma in an ethnically diverse population: the Multiethnic Cohort	Muskens	Case-control					***	**	**	7
2018	The occurrence of benign brain tumours in transgender individuals during cross-sex hormone treatment	Nota	Cohort	***		***	6
2018	Progesterone-only contraception is associated with a shorter progression-free survival in premenopausal women with WHO Grade I meningioma	Harland	Cohort
2014	Reproductive factors and risk of primary brain tumors in women	Anic	Case-control					***	**	**	7
2013	Hormone replacement therapy increases the risk of cranial meningioma	Andersen	Case-control					****	**	**	8
2013	Exogenous hormone use, reproductive factors, and risk of intracranial meningioma in females	Claus	Case-control					****	**	**	8
2011	Risk of meningioma among users of high doses of cyproterone acetate as compared with the general population: Evidence from a population-based cohort study	Gil	Cohort	****	*	**	7
2010	Exogenous sex hormone use and risk of meningioma: A population-based case-control study in Finland	Korhonen	Case-control					***	**	**
2010	Reproductive factors and exogenous hormone use in relation to risk of glioma and meningioma in a large European cohort study	Michaud	Cohort	****	**	***	9
2010	Hormone replacement therapy and incidence of central nervous system tumours in the Million Women Study	Benson	Cohort	****	**	**	8
2006	Risk of brain tumors associated with exposure to exogenous female sex hormones	Wigertz	Case-control					****	**	*	7
2006	Hormonal exposures and the risk of intracranial meningioma in women: A population-based case-control study	Custer	Case-control					***	**	*	7
2005	Reproductive and hormonal factors and risk of brain tumors in adult females	Hatch	Case-control					***	**	**	5
2003	Sex steroid hormone exposures and risk for meningioma	Jhawar	Cohort	***	**	**	7
